# Supplementary material for: Fractional Synthesis Rates of Individual Proteins in Rat Soleus and Plantaris Muscles
Source: Proteomes. 2020 May 11;8(2):10. doi: 10.3390/proteomes8020010 (PMC7356555; doi:10.3390/proteomes8020010)
Supplement: Supplementary file 1 [file proteomes-08-00010-s001.xlsx]

## Sheet: Table S1
UniProt Acc.	Peptide Sequence	Protein name	Animal number	Muscle	Goodness-of-fir (R2)	FSR (%/d) by Semi-log method	FSR (%/d) by 2-point method
ACTS	DLTDYLMK	Actin, alpha skeletal muscle	1	plantaris	0.276422	1.30395	1.58302
ACTS	DLTDYLMK	Actin, alpha skeletal muscle	2	plantaris	0.211912	2.54077	1.13014
ACTS	DLTDYLMK	Actin, alpha skeletal muscle	3	plantaris	0.667327	1.2258	1.21823
1433E	DSTLIMQLLR	14-3-3 protein epsilon	1	soleus	0.741755	10.4251	11.1819
1433E	DSTLIMQLLR	14-3-3 protein epsilon	2	soleus	0.980525	3.5353	3.37582
1433E	LICCDILDVLDK	14-3-3 protein epsilon	1	soleus	0.638115	44.563	49.0965
1433E	LICCDILDVLDK	14-3-3 protein epsilon	2	soleus	0.989588	3.92189	3.79326
AATC	IVATTLSNPELFK	Aspartate aminotransferase, cytoplasmic	1	soleus	0.997644	2.34243	2.33667
AATC	IVATTLSNPELFK	Aspartate aminotransferase, cytoplasmic	2	soleus	0.956633	2.3807	2.35729
AATC	IVATTLSNPELFK	Aspartate aminotransferase, cytoplasmic	3	soleus	0.955962	1.84189	1.76851
AATC	SCASQLVLGDNSPALR	Aspartate aminotransferase, cytoplasmic	1	soleus	0.982739	1.2306	1.19755
AATC	SCASQLVLGDNSPALR	Aspartate aminotransferase, cytoplasmic	2	soleus	0.989595	1.9017	1.91835
AATC	SCASQLVLGDNSPALR	Aspartate aminotransferase, cytoplasmic	3	soleus	0.832227	1.08825	1.10583
AATC	VGGVQSLGGTGALR	Aspartate aminotransferase, cytoplasmic	1	soleus	0.944239	2.40676	2.54338
AATC	VGGVQSLGGTGALR	Aspartate aminotransferase, cytoplasmic	2	soleus	0.630675	3.24856	3.36915
AATC	VGGVQSLGGTGALR	Aspartate aminotransferase, cytoplasmic	3	soleus	0.886821	1.16402	1.15902
AATM	EYLPIGGLADFCK	Aspartate aminotransferase, mitochondrial	1	soleus	0.973509	2.27929	2.26209
AATM	EYLPIGGLADFCK	Aspartate aminotransferase, mitochondrial	2	soleus	0.114254	1.36503	2.31824
AATM	EYLPIGGLADFCK	Aspartate aminotransferase, mitochondrial	3	soleus	0.998107	2.02969	2.00959
AATM	FVTVQTISGTGALR	Aspartate aminotransferase, mitochondrial	1	soleus	0.983995	2.35976	2.3609
AATM	FVTVQTISGTGALR	Aspartate aminotransferase, mitochondrial	2	soleus	0.998995	2.4515	2.42925
AATM	FVTVQTISGTGALR	Aspartate aminotransferase, mitochondrial	3	soleus	0.990716	2.19924	2.19112
AATM	MNLGVGAYR	Aspartate aminotransferase, mitochondrial	1	soleus	0.989623	2.56387	2.54053
AATM	MNLGVGAYR	Aspartate aminotransferase, mitochondrial	2	soleus	0.984084	2.81846	2.80516
AATM	MNLGVGAYR	Aspartate aminotransferase, mitochondrial	3	soleus	0.957366	1.81987	1.72223
AATM	TCGFDFSGALEDISK	Aspartate aminotransferase, mitochondrial	1	soleus	0.988629	2.01883	2.02948
AATM	TCGFDFSGALEDISK	Aspartate aminotransferase, mitochondrial	2	soleus	0.990606	2.42938	2.36768
ACON	ADIANLAEEFK	Aconitate hydratase, mitochondrial	1	soleus	0.996787	2.47371	2.43269
ACON	ADIANLAEEFK	Aconitate hydratase, mitochondrial	2	soleus	0.717196	1.57366	1.37744
ACON	ADIANLAEEFK	Aconitate hydratase, mitochondrial	3	soleus	0.97091	2.23587	2.18221
ACON	LEAPDADELPR	Aconitate hydratase, mitochondrial	1	soleus	0.994978	1.63612	1.60079
ACON	LEAPDADELPR	Aconitate hydratase, mitochondrial	2	soleus	0.993586	2.01794	1.96412
ACON	LEAPDADELPR	Aconitate hydratase, mitochondrial	3	soleus	0.816288	1.21456	1.12377
ACON	NAVTQEFGPVPDTAR	Aconitate hydratase, mitochondrial	1	soleus	0.99602	1.88128	1.84518
ACON	NAVTQEFGPVPDTAR	Aconitate hydratase, mitochondrial	2	soleus	0.995965	2.12883	2.09925
ACON	NAVTQEFGPVPDTAR	Aconitate hydratase, mitochondrial	3	soleus	0.984554	1.69373	1.6527
ACON	SQFTITPGSEQIR	Aconitate hydratase, mitochondrial	1	soleus	0.990367	2.20965	2.17996
ACON	SQFTITPGSEQIR	Aconitate hydratase, mitochondrial	2	soleus	0.997757	2.76273	2.75708
ACON	SQFTITPGSEQIR	Aconitate hydratase, mitochondrial	3	soleus	0.954624	1.96755	1.88212
ACTS	GYSFVTTAER	Actin, alpha skeletal muscle	1	soleus	0.0612196	2.52422	5.20527
ACTS	GYSFVTTAER	Actin, alpha skeletal muscle	2	soleus	0.800317	11.0354	11.5682
ACTS	GYSFVTTAER	Actin, alpha skeletal muscle	3	soleus	0.629166	11.1537	10.2576
ADT1	DFLAGGIAAAVSK	ADP/ATP translocase 1	1	soleus	0.989743	2.79398	2.83382
ADT1	DFLAGGIAAAVSK	ADP/ATP translocase 1	2	soleus	0.941354	2.10529	1.93925
ADT1	DFLAGGIAAAVSK	ADP/ATP translocase 1	3	soleus	0.979307	2.65251	2.77056
ADT1	EFNGLGDCLTK	ADP/ATP translocase 1	1	soleus	0.988515	2.65549	2.57356
ADT1	EFNGLGDCLTK	ADP/ATP translocase 1	2	soleus	0.992581	3.09942	3.02773
ADT1	EFNGLGDCLTK	ADP/ATP translocase 1	3	soleus	0.907723	2.37217	2.35795
ADT1	EQGFLSFWR	ADP/ATP translocase 1	1	plantaris	0.964316	2.92594	2.87909
ADT1	EQGFLSFWR	ADP/ATP translocase 1	1	soleus	0.958931	1.80902	1.7771
ADT1	EQGFLSFWR	ADP/ATP translocase 1	2	plantaris	0.635197	2.54126	3.10361
ADT1	EQGFLSFWR	ADP/ATP translocase 1	2	soleus	0.984251	2.63792	2.58924
ADT1	EQGFLSFWR	ADP/ATP translocase 1	3	plantaris	0.969979	2.72471	2.71792
ADT1	EQGFLSFWR	ADP/ATP translocase 1	3	soleus	0.119048	1.04995	1.74986
ADT1	GADIMYTGTVDCWR	ADP/ATP translocase 1	1	soleus	0.996111	2.99172	2.95384
ADT1	GADIMYTGTVDCWR	ADP/ATP translocase 1	3	soleus	0.998963	2.57438	2.55449
ALBU	APQVSTPTLVEAAR	Serum albumin	1	soleus	0.526105	3.99694	5.02581
ALBU	APQVSTPTLVEAAR	Serum albumin	2	soleus	0.83533	5.12	4.54583
ALBU	APQVSTPTLVEAAR	Serum albumin	3	soleus	0.892688	4.48429	3.96608
ALBU	CCSGSLVER	Serum albumin	1	soleus	0.958491	5.3242	5.28758
ALBU	CCSGSLVER	Serum albumin	2	soleus	0.94938	5.18375	4.92222
ALBU	CCSGSLVER	Serum albumin	3	soleus	0.952703	4.4556	4.40398
ALBU	CCTLPEAQR	Serum albumin	1	soleus	0.959854	3.87847	3.7809
ALBU	CCTLPEAQR	Serum albumin	2	soleus	0.939383	4.12505	3.85842
ALBU	CCTLPEAQR	Serum albumin	3	soleus	0.934552	3.4351	3.33247
ALBU	DNYGELADCCAK	Serum albumin	1	soleus	0.912668	7.02693	7.16502
ALBU	DNYGELADCCAK	Serum albumin	2	soleus	0.934177	5.26807	4.94313
ALBU	DNYGELADCCAK	Serum albumin	3	soleus	0.977012	4.42828	4.63043
ALBU	DVFLGTFLYEYSR	Serum albumin	1	plantaris	0.833155	5.92935	5.7002
ALBU	DVFLGTFLYEYSR	Serum albumin	2	plantaris	0.742451	5.315	5.26906
ALBU	DVFLGTFLYEYSR	Serum albumin	2	soleus	0.956277	6.14978	5.98819
ALBU	DVFLGTFLYEYSR	Serum albumin	3	plantaris	0.829387	6.07397	6.2218
ALBU	GLVLIAFSQYLQK	Serum albumin	1	plantaris	0.868111	5.01181	4.90611
ALBU	GLVLIAFSQYLQK	Serum albumin	2	plantaris	0.554661	4.58236	4.11155
ALBU	GLVLIAFSQYLQK	Serum albumin	3	plantaris	0.79311	4.83964	4.83346
ALBU	LGEYGFQNAVLVR	Serum albumin	3	soleus	0.94482	4.20932	4.09957
ALBU	LVQEVTDFAK	Serum albumin	1	soleus	0.949401	4.78434	4.56401
ALBU	LVQEVTDFAK	Serum albumin	2	soleus	0.859318	4.72584	4.45765
ALBU	LVQEVTDFAK	Serum albumin	3	soleus	0.893367	3.42809	3.57105
ALBU	QTALAELVK	Serum albumin	1	soleus	0.972266	5.51294	5.4616
ALBU	QTALAELVK	Serum albumin	2	soleus	0.931833	5.65142	5.45473
ALBU	QTALAELVK	Serum albumin	3	soleus	0.954833	4.79241	4.61251
ALBU	SIHTLFGDK	Serum albumin	1	soleus	0.00616784	0.159839	0
ALBU	SIHTLFGDK	Serum albumin	2	soleus	0.408657	1.98473	2.34537
ALBU	SIHTLFGDK	Serum albumin	3	soleus	0.109784	0.589047	0.708972
ALBU	TCVADENAENCDK	Serum albumin	1	soleus	0.990359	4.96424	4.93979
ALBU	TCVADENAENCDK	Serum albumin	3	soleus	0.955615	4.76139	4.59144
ALBU	TNCELYEK	Serum albumin	1	soleus	0.974806	5.68372	5.58947
ALBU	TNCELYEK	Serum albumin	2	soleus	0.923343	5.82745	5.51561
ALBU	TNCELYEK	Serum albumin	3	soleus	0.931418	4.71849	4.5062
ALBU	TVMGDFAQFVDK	Serum albumin	1	soleus	0.897988	5.06579	4.88102
ALBU	TVMGDFAQFVDK	Serum albumin	2	soleus	0.947543	6.66018	6.26265
ALBU	TVMGDFAQFVDK	Serum albumin	3	soleus	0.95224	5.45479	5.30569
ALBU	YMCENQATISSK	Serum albumin	1	soleus	0.709247	3.68808	4.28991
ALBU	YMCENQATISSK	Serum albumin	2	soleus	0.575219	2.63284	2.31815
ALBU	YMCENQATISSK	Serum albumin	3	soleus	0.75537	2.49064	2.02193
ALDOA	ALANSLACQGK	Fructose-bisphosphate aldolase A	1	soleus	0.899736	8.43363	8.45929
ALDOA	ALANSLACQGK	Fructose-bisphosphate aldolase A	2	soleus	0.953218	8.61605	8.00758
ALDOA	ALANSLACQGK	Fructose-bisphosphate aldolase A	3	soleus	0.514818	4.78769	3.55677
ALDOA	FSNEEIAMATVTALR	Fructose-bisphosphate aldolase A	1	soleus	0.992448	1.77606	1.78466
ALDOA	FSNEEIAMATVTALR	Fructose-bisphosphate aldolase A	2	soleus	0.999899	2.13152	2.13725
ALDOA	FSNEEIAMATVTALR	Fructose-bisphosphate aldolase A	3	soleus	0.993547	1.75397	1.78903
ALDOA	GILAADESTGSIAK	Fructose-bisphosphate aldolase A	1	soleus	0.977864	5.91086	5.7925
ALDOA	GILAADESTGSIAK	Fructose-bisphosphate aldolase A	2	soleus	0.831739	5.32691	5.44627
ALDOA	GILAADESTGSIAK	Fructose-bisphosphate aldolase A	3	soleus	0.775313	2.84379	3.31305
ALDOA	GVVPLAGTNGETTTQGLDGLSER	Fructose-bisphosphate aldolase A	1	plantaris	0.993915	2.42249	2.36751
ALDOA	GVVPLAGTNGETTTQGLDGLSER	Fructose-bisphosphate aldolase A	2	plantaris	0.983263	2.41399	2.34536
ALDOA	GVVPLAGTNGETTTQGLDGLSER	Fructose-bisphosphate aldolase A	3	plantaris	0.998128	2.62567	2.59556
ALDOA	LQSIGTENTEENR	Fructose-bisphosphate aldolase A	1	soleus	0.737791	6.85708	7.32003
ALDOA	LQSIGTENTEENR	Fructose-bisphosphate aldolase A	2	soleus	0.987146	2.69752	2.59496
ALDOA	LQSIGTENTEENR	Fructose-bisphosphate aldolase A	3	soleus	0.310798	2.9144	3.50038
ANXA6	ESILELITSR	Annexin A6	2	soleus	0.887169	3.10636	2.80245
AT2A1	AVGIVATTGVSTEIGK	Sarcoplasmic/endoplasmic reticulum calcium ATPase 1	1	plantaris	0.969986	3.21829	3.05714
AT2A1	AVGIVATTGVSTEIGK	Sarcoplasmic/endoplasmic reticulum calcium ATPase 1	2	plantaris	0.985516	3.02306	2.95773
AT2A1	AVGIVATTGVSTEIGK	Sarcoplasmic/endoplasmic reticulum calcium ATPase 1	3	plantaris	0.99899	3.27065	3.24988
AT2A1	ISLPVIGLDELLK	Sarcoplasmic/endoplasmic reticulum calcium ATPase 1	1	plantaris	0.965423	4.15424	4.05148
AT2A1	ISLPVIGLDELLK	Sarcoplasmic/endoplasmic reticulum calcium ATPase 1	2	plantaris	0.909704	3.26753	3.59638
AT2A1	ISLPVIGLDELLK	Sarcoplasmic/endoplasmic reticulum calcium ATPase 1	3	plantaris	0.986809	3.60811	3.52394
AT2A2	AMGVVVATGVNTEIGK	Sarcoplasmic/endoplasmic reticulum calcium ATPase 2	1	soleus	0.993297	2.70536	2.71434
AT2A2	AMGVVVATGVNTEIGK	Sarcoplasmic/endoplasmic reticulum calcium ATPase 2	2	soleus	0.974366	3.0465	2.90677
AT2A2	AMGVVVATGVNTEIGK	Sarcoplasmic/endoplasmic reticulum calcium ATPase 2	3	soleus	0.966365	2.59152	2.4652
AT2A2	DIVPGDIVEIAVGDK	Sarcoplasmic/endoplasmic reticulum calcium ATPase 2	1	soleus	0.999597	3.02578	3.01968
AT2A2	DIVPGDIVEIAVGDK	Sarcoplasmic/endoplasmic reticulum calcium ATPase 2	2	soleus	0.979413	3.84574	3.66082
AT2A2	DIVPGDIVEIAVGDK	Sarcoplasmic/endoplasmic reticulum calcium ATPase 2	3	soleus	0.00512139	0.528771	2.54593
AT2A2	EFDELSPSAQR	Sarcoplasmic/endoplasmic reticulum calcium ATPase 2	1	soleus	0.998694	3.19675	3.16535
AT2A2	EFDELSPSAQR	Sarcoplasmic/endoplasmic reticulum calcium ATPase 2	2	soleus	0.986271	3.50716	3.36924
AT2A2	EFDELSPSAQR	Sarcoplasmic/endoplasmic reticulum calcium ATPase 2	3	soleus	0.989988	3.10952	3.03881
AT2A2	IGIFGQDEDVTSK	Sarcoplasmic/endoplasmic reticulum calcium ATPase 2	1	soleus	0.998794	4.26112	4.23798
AT2A2	IGIFGQDEDVTSK	Sarcoplasmic/endoplasmic reticulum calcium ATPase 2	2	soleus	0.985574	4.60476	4.42274
AT2A2	IGIFGQDEDVTSK	Sarcoplasmic/endoplasmic reticulum calcium ATPase 2	3	soleus	0.992562	4.01925	3.94523
AT2A2	MNVFDTELK	Sarcoplasmic/endoplasmic reticulum calcium ATPase 2	1	soleus	0.999123	4.77354	4.73833
AT2A2	MNVFDTELK	Sarcoplasmic/endoplasmic reticulum calcium ATPase 2	2	soleus	0.904037	5.28146	5.08064
AT2A2	MNVFDTELK	Sarcoplasmic/endoplasmic reticulum calcium ATPase 2	3	soleus	0.981144	4.20145	4.08258
AT2A2	NAENAIEALK	Sarcoplasmic/endoplasmic reticulum calcium ATPase 2	1	soleus	0.317169	1.54219	2.27896
AT2A2	NAENAIEALK	Sarcoplasmic/endoplasmic reticulum calcium ATPase 2	2	soleus	0.00273601	0.134949	0.56971
AT2A2	NAENAIEALK	Sarcoplasmic/endoplasmic reticulum calcium ATPase 2	3	soleus	0.00198592	0.142201	0.123949
AT2A2	NMLFSGTNIAAGK	Sarcoplasmic/endoplasmic reticulum calcium ATPase 2	1	soleus	0.924574	2.27949	2.23021
AT2A2	NMLFSGTNIAAGK	Sarcoplasmic/endoplasmic reticulum calcium ATPase 2	2	soleus	0.895403	2.15982	2.00203
AT2A2	NMLFSGTNIAAGK	Sarcoplasmic/endoplasmic reticulum calcium ATPase 2	3	soleus	0.85113	1.80367	1.81859
AT2A2	TGTLTTNQMSVCR	Sarcoplasmic/endoplasmic reticulum calcium ATPase 2	1	soleus	0.932371	4.99669	5.2125
AT2A2	TGTLTTNQMSVCR	Sarcoplasmic/endoplasmic reticulum calcium ATPase 2	2	soleus	0.946131	5.56882	5.64989
AT2A2	TGTLTTNQMSVCR	Sarcoplasmic/endoplasmic reticulum calcium ATPase 2	3	soleus	0.959922	2.79705	2.64325
AT2A2	VDQSILTGESVSVIK	Sarcoplasmic/endoplasmic reticulum calcium ATPase 2	1	soleus	0.997817	3.43714	3.38921
AT2A2	VDQSILTGESVSVIK	Sarcoplasmic/endoplasmic reticulum calcium ATPase 2	2	soleus	0.0710089	0.724937	0.215683
AT2A2	VDQSILTGESVSVIK	Sarcoplasmic/endoplasmic reticulum calcium ATPase 2	3	soleus	0.989295	3.22219	3.16893
AT2A2	VGEATETALTCLVEK	Sarcoplasmic/endoplasmic reticulum calcium ATPase 2	1	soleus	0.998356	3.61123	3.58796
AT2A2	VGEATETALTCLVEK	Sarcoplasmic/endoplasmic reticulum calcium ATPase 2	2	soleus	0.094848	0.859669	0.392643
AT2A2	VGEATETALTCLVEK	Sarcoplasmic/endoplasmic reticulum calcium ATPase 2	3	soleus	0.996558	3.41392	3.37943
AT2A2	VIMITGDNK	Sarcoplasmic/endoplasmic reticulum calcium ATPase 2	1	soleus	0.351583	10.5186	10.8627
AT2A2	VIMITGDNK	Sarcoplasmic/endoplasmic reticulum calcium ATPase 2	2	soleus	0.739624	14.6241	17.0598
AT2A2	VIMITGDNK	Sarcoplasmic/endoplasmic reticulum calcium ATPase 2	3	soleus	0.343784	13.3746	19.5065
ATPA	ILGADTSVDLEETGR	ATP synthase subunit alpha, mitochondrial	1	soleus	0.955589	2.58153	2.59071
ATPA	ILGADTSVDLEETGR	ATP synthase subunit alpha, mitochondrial	2	soleus	0.988215	2.4488	2.42145
ATPA	ILGADTSVDLEETGR	ATP synthase subunit alpha, mitochondrial	3	soleus	0.995712	1.98112	1.95753
ATPA	TGAIVDVPVGDELLGR	ATP synthase subunit alpha, mitochondrial	1	plantaris	0.99942	2.89396	2.87479
ATPA	TGAIVDVPVGDELLGR	ATP synthase subunit alpha, mitochondrial	1	soleus	0.993404	2.03257	2.03859
ATPA	TGAIVDVPVGDELLGR	ATP synthase subunit alpha, mitochondrial	2	plantaris	0.999973	2.87489	2.8758
ATPA	TGAIVDVPVGDELLGR	ATP synthase subunit alpha, mitochondrial	2	soleus	0.994064	2.09028	2.07847
ATPA	TGAIVDVPVGDELLGR	ATP synthase subunit alpha, mitochondrial	3	plantaris	0.974377	2.54322	2.49075
ATPA	TGAIVDVPVGDELLGR	ATP synthase subunit alpha, mitochondrial	3	soleus	0.99861	1.79923	1.80233
ATPA	TGTAEMSSILEER	ATP synthase subunit alpha, mitochondrial	1	soleus	0.995594	2.87467	2.8561
ATPA	TGTAEMSSILEER	ATP synthase subunit alpha, mitochondrial	2	soleus	0.992619	2.93727	2.86788
ATPA	TGTAEMSSILEER	ATP synthase subunit alpha, mitochondrial	3	soleus	0.991519	2.51271	2.54031
ATPA	TSIAIDTIINQK	ATP synthase subunit alpha, mitochondrial	1	soleus	0.974749	2.34	2.35397
ATPA	TSIAIDTIINQK	ATP synthase subunit alpha, mitochondrial	2	soleus	0.351844	0.786547	0.610967
ATPA	TSIAIDTIINQK	ATP synthase subunit alpha, mitochondrial	3	soleus	0.967317	1.73687	1.65151
ATPA	VLSIGDGIAR	ATP synthase subunit alpha, mitochondrial	1	soleus	0.990403	2.52288	2.44037
ATPA	VLSIGDGIAR	ATP synthase subunit alpha, mitochondrial	2	soleus	0.986234	2.68281	2.61675
ATPA	VLSIGDGIAR	ATP synthase subunit alpha, mitochondrial	3	soleus	0.993482	2.09776	2.10481
ATPA	VVDALGNAIDGK	ATP synthase subunit alpha, mitochondrial	1	soleus	0.677771	1.3958	1.22811
ATPA	VVDALGNAIDGK	ATP synthase subunit alpha, mitochondrial	2	soleus	0.000136898	0.0439945	1.20905
ATPA	VVDALGNAIDGK	ATP synthase subunit alpha, mitochondrial	3	soleus	0.893549	1.58073	1.48217
ATPB	FTQAGSEVSALLGR	ATP synthase subunit beta, mitochondrial	1	soleus	0.999711	2.20612	2.20116
ATPB	FTQAGSEVSALLGR	ATP synthase subunit beta, mitochondrial	2	soleus	0.00072984	0.052522	0.264258
ATPB	FTQAGSEVSALLGR	ATP synthase subunit beta, mitochondrial	3	soleus	0.98863	1.97217	1.96624
ATPB	IGLFGGAGVGK	ATP synthase subunit beta, mitochondrial	1	soleus	0.908853	1.74196	1.64514
ATPB	IGLFGGAGVGK	ATP synthase subunit beta, mitochondrial	2	soleus	0.970132	2.82218	2.69462
ATPB	IGLFGGAGVGK	ATP synthase subunit beta, mitochondrial	3	soleus	0.983503	2.23698	2.19758
ATPB	IMNVIGEPIDER	ATP synthase subunit beta, mitochondrial	1	soleus	0.0953394	0.743579	1.07161
ATPB	IMNVIGEPIDER	ATP synthase subunit beta, mitochondrial	2	soleus	0.997256	2.50143	2.46077
ATPB	IMNVIGEPIDER	ATP synthase subunit beta, mitochondrial	3	soleus	0.0949498	0.856101	1.2246
ATPB	TIAMDGTEGLVR	ATP synthase subunit beta, mitochondrial	1	soleus	0.989137	3.52855	3.52368
ATPB	TIAMDGTEGLVR	ATP synthase subunit beta, mitochondrial	2	soleus	0.995444	3.34718	3.28454
ATPB	TIAMDGTEGLVR	ATP synthase subunit beta, mitochondrial	3	soleus	0.988032	2.38321	2.30099
ATPB	TIAMDGTEGLVRGQK	ATP synthase subunit beta, mitochondrial	1	soleus	0.955589	2.74768	2.75745
ATPB	TIAMDGTEGLVRGQK	ATP synthase subunit beta, mitochondrial	2	soleus	0.988215	2.60641	2.5773
ATPB	TIAMDGTEGLVRGQK	ATP synthase subunit beta, mitochondrial	3	soleus	0.995712	2.10863	2.08352
ATPB	TVLIMELINNVAK	ATP synthase subunit beta, mitochondrial	1	plantaris	0.992622	3.04402	2.95813
ATPB	TVLIMELINNVAK	ATP synthase subunit beta, mitochondrial	2	plantaris	0.992797	3.1884	3.12222
ATPB	TVLIMELINNVAK	ATP synthase subunit beta, mitochondrial	2	soleus	0.987844	3.09092	3.00349
ATPB	TVLIMELINNVAK	ATP synthase subunit beta, mitochondrial	3	plantaris	0.973904	3.0208	2.92942
ATPB	VALTGLTVAEYFR	ATP synthase subunit beta, mitochondrial	1	soleus	0.0340751	0.434478	0.746222
ATPB	VALTGLTVAEYFR	ATP synthase subunit beta, mitochondrial	2	soleus	0.449346	2.70907	3.54299
ATPB	VALTGLTVAEYFR	ATP synthase subunit beta, mitochondrial	3	soleus	0.555531	1.72285	2.17071
ATPD	AQSELSGAADEAAR	ATP synthase subunit delta, mitochondrial	1	soleus	0.140799	0.112617	0.194821
ATPD	AQSELSGAADEAAR	ATP synthase subunit delta, mitochondrial	2	soleus	0.883243	0.411586	0.395297
ATPD	AQSELSGAADEAAR	ATP synthase subunit delta, mitochondrial	3	soleus	0.495393	0.224113	0.243482
CAH3	EPMTVSSDQMAK	Carbonic anhydrase 3	1	soleus	0.924574	2.07174	2.02695
CAH3	EPMTVSSDQMAK	Carbonic anhydrase 3	2	soleus	0.895403	1.96297	1.81956
CAH3	EPMTVSSDQMAK	Carbonic anhydrase 3	3	soleus	0.85113	1.63928	1.65284
CAH3	GDNQSPIELHTK	Carbonic anhydrase 3	1	soleus	0.920179	2.2538	2.34406
CAH3	GDNQSPIELHTK	Carbonic anhydrase 3	2	soleus	0.938942	2.85978	2.81412
CAH3	GDNQSPIELHTK	Carbonic anhydrase 3	3	soleus	0.962204	2.16793	2.04472
CAH3	GEFQILLDALDK	Carbonic anhydrase 3	1	soleus	0.808249	1.10946	0.975086
CAH3	GEFQILLDALDK	Carbonic anhydrase 3	2	soleus	0.968814	2.23107	2.28734
CAH3	GEFQILLDALDK	Carbonic anhydrase 3	3	soleus	0.000435456	0.0914377	1.28471
CAH3	GGPLSGPYR	Carbonic anhydrase 3	1	soleus	0.990942	1.32206	1.31076
CAH3	GGPLSGPYR	Carbonic anhydrase 3	2	soleus	0.998557	1.42483	1.41203
CAH3	GGPLSGPYR	Carbonic anhydrase 3	3	soleus	0.99926	1.04989	1.04839
CAH3	HDPSLQPWSVSYDPGSAK	Carbonic anhydrase 3	1	soleus	0.984703	1.47514	1.48917
CAH3	HDPSLQPWSVSYDPGSAK	Carbonic anhydrase 3	2	soleus	0.980339	1.59314	1.58017
CAH3	HDPSLQPWSVSYDPGSAK	Carbonic anhydrase 3	3	soleus	0.997531	1.26201	1.24513
CAH3	QPDGIAVVGIFLK	Carbonic anhydrase 3	1	soleus	0.983179	1.79613	1.81026
CAH3	QPDGIAVVGIFLK	Carbonic anhydrase 3	2	soleus	0.992342	2.0074	2.0326
CAH3	VVFDDTFDR	Carbonic anhydrase 3	1	soleus	0.911108	3.81667	3.62895
CAH3	VVFDDTFDR	Carbonic anhydrase 3	2	soleus	0.748623	3.56938	3.63674
CAH3	VVFDDTFDR	Carbonic anhydrase 3	3	soleus	0.809541	2.43799	2.82744
CAH3	YNTFGEALK	Carbonic anhydrase 3	1	soleus	0.959746	2.01688	1.9023
CAH3	YNTFGEALK	Carbonic anhydrase 3	2	soleus	0.975478	2.01097	2.00648
CAH3	YNTFGEALK	Carbonic anhydrase 3	3	soleus	0.966354	1.49517	1.50768
COF1	YALYDATYETK	Cofilin-1	1	soleus	0.990795	2.84128	2.78789
COF1	YALYDATYETK	Cofilin-1	2	soleus	0.981512	3.00511	2.87234
COF1	YALYDATYETK	Cofilin-1	3	soleus	0.985347	2.74594	2.66153
CRYAB	QDEHGFISR	Alpha-crystallin B chain	1	soleus	0.974781	3.98819	4.02982
CRYAB	QDEHGFISR	Alpha-crystallin B chain	2	soleus	0.964433	3.76841	3.54685
CRYAB	QDEHGFISR	Alpha-crystallin B chain	3	soleus	0.976414	3.30908	3.13909
CRYAB	VLGDVIEVHGK	Alpha-crystallin B chain	1	soleus	0.0666667	0.4093	0
CRYAB	VLGDVIEVHGK	Alpha-crystallin B chain	2	soleus	0.975105	3.25592	3.13258
CRYAB	VLGDVIEVHGK	Alpha-crystallin B chain	3	soleus	0.0969094	0.860922	1.66114
CS044	LSLRPPTISSKSR	Uncharacterized protein C19orf44 homolog	1	soleus	0.954692	1.08231	1.13346
CS044	LSLRPPTISSKSR	Uncharacterized protein C19orf44 homolog	2	soleus	0.968497	1.35015	1.32592
CS044	LSLRPPTISSKSR	Uncharacterized protein C19orf44 homolog	3	soleus	0.981731	0.967424	0.944111
ENOB	FMIELDGTENK	Beta-enolase	1	soleus	0.989197	2.27333	2.21371
ENOB	FMIELDGTENK	Beta-enolase	2	soleus	0.640413	1.44783	1.26882
ENOB	FMIELDGTENK	Beta-enolase	3	soleus	0.992885	2.13432	2.07973
ENOB	IEEALGDK	Beta-enolase	1	soleus	0.975736	3.29826	3.34449
ENOB	IEEALGDK	Beta-enolase	2	soleus	0.991242	2.82991	2.747
ENOB	IEEALGDK	Beta-enolase	3	soleus	0.969313	2.1558	2.22957
ENOB	LAMQEFMILPVGASSFK	Beta-enolase	1	plantaris	0.99388	1.86813	1.83452
ENOB	LAMQEFMILPVGASSFK	Beta-enolase	2	plantaris	0.987035	1.98992	1.95027
ENOB	LAMQEFMILPVGASSFK	Beta-enolase	3	plantaris	0.979251	1.91926	1.84811
ENOB	LSVVDQEK	Beta-enolase	1	soleus	0.981588	2.50697	2.44331
ENOB	LSVVDQEK	Beta-enolase	2	soleus	0.874081	2.90087	2.98404
ENOB	LSVVDQEK	Beta-enolase	3	soleus	0.887205	1.80171	1.95041
ETFA	TIYAGNALCTVK	Electron transfer flavoprotein subunit alpha, mitochondrial	1	soleus	0.992833	2.22252	2.16025
ETFA	TIYAGNALCTVK	Electron transfer flavoprotein subunit alpha, mitochondrial	2	soleus	0.98954	2.73893	2.66611
ETFA	TIYAGNALCTVK	Electron transfer flavoprotein subunit alpha, mitochondrial	3	soleus	0.987643	2.08392	2.04922
FABPH	SVVTLDGGK	Fatty acid-binding protein, heart	1	soleus	0.752585	4.79009	3.89122
FABPH	SVVTLDGGK	Fatty acid-binding protein, heart	2	soleus	0.29398	5.29453	6.22454
FABPH	SVVTLDGGK	Fatty acid-binding protein, heart	3	soleus	0.103533	2.24512	3.45552
FABPH	WDGQETTLTR	Fatty acid-binding protein, heart	1	soleus	0.998805	1.90034	1.91046
FABPH	WDGQETTLTR	Fatty acid-binding protein, heart	2	soleus	0.97354	2.32223	2.24346
FABPH	WDGQETTLTR	Fatty acid-binding protein, heart	3	soleus	0.985052	1.66455	1.61723
FHL1	AIVAGDQNVEYK	Four and a half LIM domains protein 1	1	soleus	0.997687	3.26349	3.27947
FHL1	AIVAGDQNVEYK	Four and a half LIM domains protein 1	2	soleus	0.978191	5.16457	5.13798
FHL1	AIVAGDQNVEYK	Four and a half LIM domains protein 1	3	soleus	0.963509	2.48899	2.64064
FHL1	DCFTCSNCK	Four and a half LIM domains protein 1	1	soleus	0.936075	3.79512	3.93932
FHL1	DCFTCSNCK	Four and a half LIM domains protein 1	2	soleus	0.981978	2.69585	2.58941
FHL1	DCFTCSNCK	Four and a half LIM domains protein 1	3	soleus	0.999783	2.34077	2.3358
FHL1	FCANTCVECR	Four and a half LIM domains protein 1	1	soleus	0.973294	3.13385	3.03468
FHL1	FCANTCVECR	Four and a half LIM domains protein 1	2	soleus	0.783489	3.11178	2.6223
FHL1	FCANTCVECR	Four and a half LIM domains protein 1	3	soleus	0.928209	3.54648	3.85419
FHL1	FDCHYCR	Four and a half LIM domains protein 1	1	soleus	0.861316	4.72429	4.9338
FHL1	FDCHYCR	Four and a half LIM domains protein 1	2	soleus	0.873801	2.12384	2.35212
FHL1	FDCHYCR	Four and a half LIM domains protein 1	3	soleus	0.986663	2.00375	1.92656
FHL1	QVIGTGSFFPK	Four and a half LIM domains protein 1	1	soleus	0.0203016	3.63674	3.37257
FHL1	QVIGTGSFFPK	Four and a half LIM domains protein 1	2	soleus	0.0176626	2.95327	0.292764
FHL1	QVIGTGSFFPK	Four and a half LIM domains protein 1	3	soleus	0.493365	11.4473	14.6113
FLNC	ATIQPVFDPSK	Filamin-C	1	soleus	0.972163	2.99722	2.94409
FLNC	ATIQPVFDPSK	Filamin-C	2	soleus	0.948891	2.8912	2.67943
FLNC	ATIQPVFDPSK	Filamin-C	3	soleus	0.998012	2.73199	2.74808
FLNC	LEPGSGAEAQAVR	Filamin-C	1	soleus	0.995467	3.5715	3.5433
FLNC	LEPGSGAEAQAVR	Filamin-C	2	soleus	0.988358	3.00218	2.95588
FLNC	LEPGSGAEAQAVR	Filamin-C	3	soleus	0.997371	2.69269	2.69184
FLNC	VGVTEGCDPTR	Filamin-C	1	soleus	0.995021	3.53513	3.61843
FLNC	VGVTEGCDPTR	Filamin-C	2	soleus	0.986934	3.34047	3.22546
FLNC	VGVTEGCDPTR	Filamin-C	3	soleus	0.995814	2.9096	2.92612
FLNC	YADQEVPR	Filamin-C	1	soleus	0.987354	3.15768	3.16902
FLNC	YADQEVPR	Filamin-C	2	soleus	0.929059	3.13664	2.85186
FLNC	YADQEVPR	Filamin-C	3	soleus	0.944034	2.12559	2.00456
G3P	GAAQNIIPASTGAAK	Glyceraldehyde-3-phosphate dehydrogenase	1	soleus	0.995444	2.12637	2.10775
G3P	GAAQNIIPASTGAAK	Glyceraldehyde-3-phosphate dehydrogenase	2	soleus	0.977981	2.3451	2.26614
G3P	GAAQNIIPASTGAAK	Glyceraldehyde-3-phosphate dehydrogenase	3	soleus	0.993658	2.01284	1.97035
G3P	LISWYDNEYGYSNR	Glyceraldehyde-3-phosphate dehydrogenase	1	soleus	0.421069	0.886633	0.705444
G3P	LISWYDNEYGYSNR	Glyceraldehyde-3-phosphate dehydrogenase	2	soleus	0.947901	2.23749	2.36122
G3P	LISWYDNEYGYSNR	Glyceraldehyde-3-phosphate dehydrogenase	3	soleus	0.884262	0.932291	0.979191
G3P	VGVNGFGR	Glyceraldehyde-3-phosphate dehydrogenase	1	soleus	0.0130783	0.208354	0.279796
G3P	VGVNGFGR	Glyceraldehyde-3-phosphate dehydrogenase	2	soleus	0.0110922	0.214271	0.215051
G3P	VGVNGFGR	Glyceraldehyde-3-phosphate dehydrogenase	3	soleus	0.383908	0.73155	0.520225
G3P	VPTPNVSVVDLTCR	Glyceraldehyde-3-phosphate dehydrogenase	1	soleus	0.989045	2.0887	2.07038
G3P	VPTPNVSVVDLTCR	Glyceraldehyde-3-phosphate dehydrogenase	2	soleus	0.967818	2.0943	1.96738
G3P	VPTPNVSVVDLTCR	Glyceraldehyde-3-phosphate dehydrogenase	3	soleus	0.987729	1.86137	1.8038
G6PI	ILLANFLAQTEALMK	Glucose-6-phosphate isomerase	1	plantaris	0.981268	1.82586	1.75753
G6PI	ILLANFLAQTEALMK	Glucose-6-phosphate isomerase	2	plantaris	0.986955	1.90428	1.9046
G6PI	ILLANFLAQTEALMK	Glucose-6-phosphate isomerase	3	plantaris	0.984075	2.04953	1.98903
G6PI	TLANLNPESSLFIIASK	Glucose-6-phosphate isomerase	1	plantaris	0.947677	1.49655	1.39105
G6PI	TLANLNPESSLFIIASK	Glucose-6-phosphate isomerase	2	plantaris	0.793382	1.84387	1.61781
G6PI	TLANLNPESSLFIIASK	Glucose-6-phosphate isomerase	3	plantaris	0.998388	1.68324	1.66167
GPX1	NEEILNSLK	Glutathione peroxidase 1	1	soleus	0.766634	0.913015	0.90607
GPX1	NEEILNSLK	Glutathione peroxidase 1	2	soleus	0.888188	1.23248	1.12354
GPX1	NEEILNSLK	Glutathione peroxidase 1	3	soleus	0.800974	0.889201	0.747125
H2B1	AMGIMNSFVNDIFER	Histone H2B type 1	1	plantaris	0.951675	0.688983	0.71688
H2B1	AMGIMNSFVNDIFER	Histone H2B type 1	2	plantaris	0.867896	0.731425	0.760111
H2B1	AMGIMNSFVNDIFER	Histone H2B type 1	3	plantaris	0.945591	0.87695	0.82248
HBA	FLASVSTVLTSK	Hemoglobin subunit alpha-1/2	1	soleus	0.989501	3.31088	3.29461
HBA	FLASVSTVLTSK	Hemoglobin subunit alpha-1/2	2	soleus	0.973887	5.22913	5.47804
HBA	FLASVSTVLTSK	Hemoglobin subunit alpha-1/2	3	soleus	0.981742	2.45093	2.51407
HBA	MFAAFPTTK	Hemoglobin subunit alpha-1/2	1	soleus	0.455592	2.16141	2.29778
HBA	MFAAFPTTK	Hemoglobin subunit alpha-1/2	2	soleus	0.0795867	0.950326	1.43023
HBA	MFAAFPTTK	Hemoglobin subunit alpha-1/2	3	soleus	0.000258742	0.0327721	0.429725
HBB1	LLVVYPWTQR	Hemoglobin subunit beta-1	1	plantaris	0.957189	2.76735	2.91366
HBB1	LLVVYPWTQR	Hemoglobin subunit beta-1	2	plantaris	0.97803	2.68593	2.66897
HBB1	LLVVYPWTQR	Hemoglobin subunit beta-1	3	plantaris	0.968963	1.7662	1.66652
HBB1	VNPDDVGGEALGR	Hemoglobin subunit beta-1	1	plantaris	0.984002	1.87449	1.80328
HBB1	VNPDDVGGEALGR	Hemoglobin subunit beta-1	1	soleus	0.970379	1.58014	1.56333
HBB1	VNPDDVGGEALGR	Hemoglobin subunit beta-1	2	plantaris	0.963163	1.63641	1.68609
HBB1	VNPDDVGGEALGR	Hemoglobin subunit beta-1	2	soleus	0.958652	1.56688	1.49879
HBB1	VNPDDVGGEALGR	Hemoglobin subunit beta-1	3	plantaris	0.999205	1.50394	1.49035
HBB1	VNPDDVGGEALGR	Hemoglobin subunit beta-1	3	soleus	0.952147	1.39997	1.32878
HBB1	YFDSFGDLSSASAIMGNPK	Hemoglobin subunit beta-1	1	plantaris	0.979162	2.03071	1.96193
HBB1	YFDSFGDLSSASAIMGNPK	Hemoglobin subunit beta-1	2	plantaris	0.990258	2.06402	2.04057
HBB1	YFDSFGDLSSASAIMGNPK	Hemoglobin subunit beta-1	3	plantaris	0.985209	2.10129	2.04889
HBB2	FGDLSSASAIMGNPQVK	Hemoglobin subunit beta-2	1	soleus	0.991827	1.35035	1.33508
HBB2	FGDLSSASAIMGNPQVK	Hemoglobin subunit beta-2	2	soleus	0.0499588	0.338383	0.563331
HBB2	FGDLSSASAIMGNPQVK	Hemoglobin subunit beta-2	3	soleus	0.956059	1.14752	1.12818
HSP7C	DAGTIAGLNVLR	Heat shock cognate 71 kDa protein	1	soleus	0.990069	2.33668	2.25965
HSP7C	DAGTIAGLNVLR	Heat shock cognate 71 kDa protein	2	soleus	0.100806	0.608187	0.315437
HSP7C	DAGTIAGLNVLR	Heat shock cognate 71 kDa protein	3	soleus	0.995707	2.1447	2.16861
HSP7C	FEELNADLFR	Heat shock cognate 71 kDa protein	1	soleus	0.99647	2.61967	2.57277
HSP7C	FEELNADLFR	Heat shock cognate 71 kDa protein	2	soleus	0.974328	3.52179	3.33128
HSP7C	FEELNADLFR	Heat shock cognate 71 kDa protein	3	soleus	0.983618	2.46054	2.44334
HSPB1	AQIGGPESEQSGAK	Heat shock protein beta-1	1	soleus	0.97797	4.23234	4.2166
HSPB1	AQIGGPESEQSGAK	Heat shock protein beta-1	2	soleus	0.689193	3.23695	3.73743
HSPB1	AQIGGPESEQSGAK	Heat shock protein beta-1	3	soleus	0.992739	3.57332	3.473
HSPB1	LFDQAFGVPR	Heat shock protein beta-1	1	soleus	0.987688	3.55813	3.55985
HSPB1	LFDQAFGVPR	Heat shock protein beta-1	2	soleus	0.0774603	0.757162	0.307437
HSPB1	LFDQAFGVPR	Heat shock protein beta-1	3	soleus	0.98874	3.12347	3.12765
HSPB6	ASAPLPGFSTPGR	Heat shock protein beta-6	1	soleus	0.662409	2.07207	2.22361
HSPB6	ASAPLPGFSTPGR	Heat shock protein beta-6	2	soleus	0.361089	3.30104	2.06341
HSPB6	ASAPLPGFSTPGR	Heat shock protein beta-6	3	soleus	0.872897	2.48307	2.65303
IDHP	ATDFVVDR	Isocitrate dehydrogenase [NADP], mitochondrial	1	soleus	0.990396	3.12509	3.05643
IDHP	ATDFVVDR	Isocitrate dehydrogenase [NADP], mitochondrial	2	soleus	0.997414	3.48158	3.42254
IDHP	ATDFVVDR	Isocitrate dehydrogenase [NADP], mitochondrial	3	soleus	0.968458	2.4698	2.42551
IDHP	DIFQEIFDK	Isocitrate dehydrogenase [NADP], mitochondrial	2	soleus	0.989967	4.24777	4.30212
IDHP	LDGNQDLIR	Isocitrate dehydrogenase [NADP], mitochondrial	1	soleus	0.928845	1.62017	1.72958
IDHP	LDGNQDLIR	Isocitrate dehydrogenase [NADP], mitochondrial	2	soleus	0.962549	1.63177	1.54834
IDHP	LDGNQDLIR	Isocitrate dehydrogenase [NADP], mitochondrial	3	soleus	0.996928	0.799694	0.798949
IDHP	LIDDMVAQVLK	Isocitrate dehydrogenase [NADP], mitochondrial	1	soleus	0.985023	2.93298	3.00084
IDHP	LIDDMVAQVLK	Isocitrate dehydrogenase [NADP], mitochondrial	2	soleus	0.984739	3.51403	3.37905
IDHP	LIDDMVAQVLK	Isocitrate dehydrogenase [NADP], mitochondrial	3	soleus	0.993489	2.77764	2.7734
IDHP	SSGGFVWACK	Isocitrate dehydrogenase [NADP], mitochondrial	1	soleus	0.994099	2.54742	2.4854
IDHP	SSGGFVWACK	Isocitrate dehydrogenase [NADP], mitochondrial	2	soleus	0.990646	2.78987	2.75876
IDHP	SSGGFVWACK	Isocitrate dehydrogenase [NADP], mitochondrial	3	soleus	0.989954	2.09595	2.05804
IDHP	VCVQTVESGAMTK	Isocitrate dehydrogenase [NADP], mitochondrial	1	soleus	0.974066	2.64841	2.60781
IDHP	VCVQTVESGAMTK	Isocitrate dehydrogenase [NADP], mitochondrial	2	soleus	0.971004	2.85344	2.71201
IDHP	VCVQTVESGAMTK	Isocitrate dehydrogenase [NADP], mitochondrial	3	soleus	0.994167	2.32811	2.30752
KAD1	ATEPVISFYDK	Adenylate kinase isoenzyme 1	1	soleus	0.00526174	0.0665584	0.0383716
KAD1	ATEPVISFYDK	Adenylate kinase isoenzyme 1	2	soleus	0.940828	2.03126	2.05268
KAD1	ATEPVISFYDK	Adenylate kinase isoenzyme 1	3	soleus	0.96995	1.08764	1.05741
KAD1	GELVPLETVLDMLR	Adenylate kinase isoenzyme 1	1	plantaris	0.96935	3.06788	3.12487
KAD1	GELVPLETVLDMLR	Adenylate kinase isoenzyme 1	2	plantaris	0.973279	2.4892	2.39812
KAD1	GELVPLETVLDMLR	Adenylate kinase isoenzyme 1	3	plantaris	0.890547	1.81198	1.69793
KCRM	DLFDPIIQDR	Creatine kinase M-type	1	soleus	0.552177	2.13265	1.49346
KCRM	DLFDPIIQDR	Creatine kinase M-type	2	soleus	0.232924	2.61445	2.69684
KCRM	DLFDPIIQDR	Creatine kinase M-type	3	soleus	0.0322424	0.6764	0.558711
KCRM	FEEILTR	Creatine kinase M-type	1	soleus	0.997629	2.78773	2.75746
KCRM	FEEILTR	Creatine kinase M-type	2	soleus	0.990634	3.04965	2.95194
KCRM	FEEILTR	Creatine kinase M-type	3	soleus	0.990172	2.40944	2.43856
KCRM	GGDDLDPNYVLSSR	Creatine kinase M-type	1	soleus	0.213764	1.0656	0.411131
KCRM	GGDDLDPNYVLSSR	Creatine kinase M-type	2	soleus	0.472753	3.09687	2.24021
KCRM	GGDDLDPNYVLSSR	Creatine kinase M-type	3	soleus	0.161598	1.13241	1.46734
KCRM	GQSIDDMIPAQK	Creatine kinase M-type	1	soleus	0.136449	0.872672	0.408328
KCRM	GQSIDDMIPAQK	Creatine kinase M-type	2	soleus	0.201812	0.761329	0.507547
KCRM	GQSIDDMIPAQK	Creatine kinase M-type	3	soleus	0.687455	4.90876	5.95341
KCRM	GTGGVDTAAVGAVFDISNADR	Creatine kinase M-type	1	soleus	0.986823	1.56025	1.56336
KCRM	GTGGVDTAAVGAVFDISNADR	Creatine kinase M-type	2	soleus	0.887642	1.40149	1.31278
KCRM	GTGGVDTAAVGAVFDISNADR	Creatine kinase M-type	3	soleus	0.968442	1.26458	1.28498
KCRM	LGSSEVEQVQLVVDGVK	Creatine kinase M-type	1	plantaris	0.990309	1.99522	1.94963
KCRM	LGSSEVEQVQLVVDGVK	Creatine kinase M-type	2	plantaris	0.971408	2.10911	2.02429
KCRM	LGSSEVEQVQLVVDGVK	Creatine kinase M-type	3	plantaris	0.993085	2.11461	2.07459
KCRM	LSVEALNSLTGEFK	Creatine kinase M-type	1	plantaris	0.985533	2.09636	2.03515
KCRM	LSVEALNSLTGEFK	Creatine kinase M-type	1	soleus	0.99238	1.55806	1.55052
KCRM	LSVEALNSLTGEFK	Creatine kinase M-type	2	plantaris	0.981929	2.0963	2.03445
KCRM	LSVEALNSLTGEFK	Creatine kinase M-type	2	soleus	0.998223	2.99994	3.03379
KCRM	LSVEALNSLTGEFK	Creatine kinase M-type	3	plantaris	0.989728	2.12477	2.06983
KCRM	LSVEALNSLTGEFK	Creatine kinase M-type	3	soleus	0.191539	1.32812	1.92929
KCRM	VLTPDLYNK	Creatine kinase M-type	1	soleus	0.815166	1.86331	1.91663
KCRM	VLTPDLYNK	Creatine kinase M-type	2	soleus	0.354735	3.92358	4.28118
KCRM	VLTPDLYNK	Creatine kinase M-type	3	soleus	0.0652253	1.56886	3.37014
KCRS	GWEFMWNER	Creatine kinase S-type, mitochondrial	1	soleus	0.998731	1.72656	1.70657
KCRS	GWEFMWNER	Creatine kinase S-type, mitochondrial	2	soleus	0.994001	2.12607	2.1021
KCRS	GWEFMWNER	Creatine kinase S-type, mitochondrial	3	soleus	0.988477	1.51891	1.49659
KCRS	LSEMTEQDQQR	Creatine kinase S-type, mitochondrial	1	soleus	0.988441	2.97794	2.96861
KCRS	LSEMTEQDQQR	Creatine kinase S-type, mitochondrial	2	soleus	0.984386	3.3725	3.28402
KCRS	LSEMTEQDQQR	Creatine kinase S-type, mitochondrial	3	soleus	0.988107	2.7634	2.70268
KPYM	FGVEQDVDMVFASFIR	Pyruvate kinase PKM	1	plantaris	0.990308	3.14512	3.11676
KPYM	FGVEQDVDMVFASFIR	Pyruvate kinase PKM	2	plantaris	0.983071	2.78705	2.69788
KPYM	FGVEQDVDMVFASFIR	Pyruvate kinase PKM	3	plantaris	0.994129	2.86865	2.79681
KPYM	IYVDDGLISLQVK	Pyruvate kinase PKM	1	plantaris	0.980059	2.50918	2.40127
KPYM	IYVDDGLISLQVK	Pyruvate kinase PKM	2	plantaris	0.95727	2.46069	2.3508
KPYM	IYVDDGLISLQVK	Pyruvate kinase PKM	3	plantaris	0.985178	2.70718	2.65135
KPYM	NTGIICTIGPASR	Pyruvate kinase PKM	1	soleus	0.996906	1.81705	1.83056
KPYM	NTGIICTIGPASR	Pyruvate kinase PKM	2	soleus	0.998583	1.85607	1.86275
KPYM	NTGIICTIGPASR	Pyruvate kinase PKM	3	soleus	0.971363	1.41202	1.39643
LDHA	DLADELALVDVIEDK	L-lactate dehydrogenase A chain	2	plantaris	0.890158	4.23777	4.36574
LDHA	DLADELALVDVIEDK	L-lactate dehydrogenase A chain	3	plantaris	0.202015	0.883261	0.658903
LDHA	LLIVSNPVDILTYVAWK	L-lactate dehydrogenase A chain	1	plantaris	0.941324	1.97451	1.844
LDHA	LLIVSNPVDILTYVAWK	L-lactate dehydrogenase A chain	2	plantaris	0.998731	1.89964	1.91255
LDHA	LLIVSNPVDILTYVAWK	L-lactate dehydrogenase A chain	3	plantaris	0.980943	2.42112	2.3464
LDHB	GLTSVINQK	L-lactate dehydrogenase B chain	1	soleus	0.987945	3.01131	2.99983
LDHB	GLTSVINQK	L-lactate dehydrogenase B chain	2	soleus	0.991223	2.67069	2.58742
LDHB	GLTSVINQK	L-lactate dehydrogenase B chain	3	soleus	0.985431	2.56574	2.6677
LDHB	MVVDSAYEVIK	L-lactate dehydrogenase B chain	1	soleus	0.991333	3.46941	3.39583
LDHB	MVVDSAYEVIK	L-lactate dehydrogenase B chain	2	soleus	0.978809	3.72571	3.57005
LDHB	MVVDSAYEVIK	L-lactate dehydrogenase B chain	3	soleus	0.989618	3.00268	2.95182
LDHB	SLADELALVDVLEDK	L-lactate dehydrogenase B chain	1	soleus	0.869648	1.91254	1.79344
LDHB	SLADELALVDVLEDK	L-lactate dehydrogenase B chain	2	soleus	0.962592	3.572	3.45651
LDHB	SLADELALVDVLEDK	L-lactate dehydrogenase B chain	3	soleus	0.110432	1.70342	2.89391
MDHC	ENFSCLTR	Malate dehydrogenase, cytoplasmic	1	soleus	0.971132	3.43837	3.29021
MDHC	ENFSCLTR	Malate dehydrogenase, cytoplasmic	2	soleus	0.822135	3.52553	3.68635
MDHC	ENFSCLTR	Malate dehydrogenase, cytoplasmic	3	soleus	0.274822	0.674185	0.992744
MDHC	FVEGLPINDFSR	Malate dehydrogenase, cytoplasmic	1	soleus	0.990977	2.25212	2.23765
MDHC	FVEGLPINDFSR	Malate dehydrogenase, cytoplasmic	2	soleus	0.983553	2.64722	2.56144
MDHC	FVEGLPINDFSR	Malate dehydrogenase, cytoplasmic	3	soleus	0.993307	2.00028	1.95718
MDHC	GEFITTVQQR	Malate dehydrogenase, cytoplasmic	1	soleus	0.998056	2.41981	2.40198
MDHC	GEFITTVQQR	Malate dehydrogenase, cytoplasmic	2	soleus	0.992303	2.96032	2.88704
MDHC	GEFITTVQQR	Malate dehydrogenase, cytoplasmic	3	soleus	0.970039	1.88138	1.79443
MDHC	VIVVGNPANTNCLTASK	Malate dehydrogenase, cytoplasmic	1	soleus	0.989446	2.02785	2.03497
MDHC	VIVVGNPANTNCLTASK	Malate dehydrogenase, cytoplasmic	2	soleus	0.976611	2.28755	2.22544
MDHC	VIVVGNPANTNCLTASK	Malate dehydrogenase, cytoplasmic	3	soleus	0.994636	1.8124	1.77265
MDHM	EGVIECSFVQSK	Malate dehydrogenase, mitochondrial	1	soleus	0.989996	2.8832	2.78997
MDHM	EGVIECSFVQSK	Malate dehydrogenase, mitochondrial	2	soleus	0.995981	3.31682	3.28818
MDHM	EGVIECSFVQSK	Malate dehydrogenase, mitochondrial	3	soleus	0.957629	2.51465	2.46275
MDHM	ETECTYFSTPLLLGK	Malate dehydrogenase, mitochondrial	1	soleus	0.986061	2.12353	2.13179
MDHM	ETECTYFSTPLLLGK	Malate dehydrogenase, mitochondrial	2	soleus	0.974295	2.45673	2.38632
MDHM	ETECTYFSTPLLLGK	Malate dehydrogenase, mitochondrial	3	soleus	0.995805	1.83951	1.80008
MDHM	FVFSLVDAMNGK	Malate dehydrogenase, mitochondrial	1	soleus	0.0556447	0.581813	0.105793
MDHM	FVFSLVDAMNGK	Malate dehydrogenase, mitochondrial	2	soleus	0.65132	5.26221	4.19768
MDHM	FVFSLVDAMNGK	Malate dehydrogenase, mitochondrial	3	soleus	0.711575	1.10945	0.973369
MDHM	GCDVVVIPAGVPR	Malate dehydrogenase, mitochondrial	1	soleus	0.995451	2.18051	2.14311
MDHM	GCDVVVIPAGVPR	Malate dehydrogenase, mitochondrial	2	soleus	0.994224	2.38558	2.33441
MDHM	GCDVVVIPAGVPR	Malate dehydrogenase, mitochondrial	3	soleus	0.981163	1.93283	1.86308
MDHM	IFGVTTLDIVR	Malate dehydrogenase, mitochondrial	1	soleus	0.948123	2.90767	2.97909
MDHM	IFGVTTLDIVR	Malate dehydrogenase, mitochondrial	2	soleus	0.120137	2.08628	0.204469
MDHM	IFGVTTLDIVR	Malate dehydrogenase, mitochondrial	3	soleus	0.441344	3.1739	3.36744
MDHM	VAVLGASGGIGQPLSLLLK	Malate dehydrogenase, mitochondrial	1	plantaris	0.99491	2.50417	2.49912
MDHM	VAVLGASGGIGQPLSLLLK	Malate dehydrogenase, mitochondrial	1	soleus	0.987359	2.38745	2.30744
MDHM	VAVLGASGGIGQPLSLLLK	Malate dehydrogenase, mitochondrial	2	plantaris	0.991247	2.37234	2.3551
MDHM	VAVLGASGGIGQPLSLLLK	Malate dehydrogenase, mitochondrial	2	soleus	0.996983	2.746	2.69879
MDHM	VAVLGASGGIGQPLSLLLK	Malate dehydrogenase, mitochondrial	3	plantaris	0.99964	2.36559	2.37649
MDHM	VAVLGASGGIGQPLSLLLK	Malate dehydrogenase, mitochondrial	3	soleus	0.0186327	1.53745	2.16904
MLRS	NMWAAFPPDVGGNVDYK	Myosin regulatory light chain 2, skeletal muscle isoform	1	plantaris	0.961555	1.71206	1.77741
MLRS	NMWAAFPPDVGGNVDYK	Myosin regulatory light chain 2, skeletal muscle isoform	2	plantaris	0.933365	1.96157	1.93366
MLRS	NMWAAFPPDVGGNVDYK	Myosin regulatory light chain 2, skeletal muscle isoform	3	plantaris	0.881294	1.28372	1.21474
MLRV	EAFTIMDQNR	Myosin regulatory light chain 2, ventricular/cardiac muscle isoform	1	soleus	0.985919	1.45614	1.46489
MLRV	EAFTIMDQNR	Myosin regulatory light chain 2, ventricular/cardiac muscle isoform	2	soleus	0.970923	1.8243	1.77562
MLRV	EAFTIMDQNR	Myosin regulatory light chain 2, ventricular/cardiac muscle isoform	3	soleus	0.972386	1.22199	1.26279
MLRV	EMLTTQAER	Myosin regulatory light chain 2, ventricular/cardiac muscle isoform	1	soleus	0.588864	1.63043	1.55588
MLRV	EMLTTQAER	Myosin regulatory light chain 2, ventricular/cardiac muscle isoform	2	soleus	0.458456	3.32603	3.89234
MLRV	EMLTTQAER	Myosin regulatory light chain 2, ventricular/cardiac muscle isoform	3	soleus	0.00549365	0.169033	0.802465
MLRV	GADPEETILNAFK	Myosin regulatory light chain 2, ventricular/cardiac muscle isoform	1	soleus	0.42838	0.655974	0.593875
MLRV	GADPEETILNAFK	Myosin regulatory light chain 2, ventricular/cardiac muscle isoform	2	soleus	0.99182	1.59847	1.63181
MLRV	GADPEETILNAFK	Myosin regulatory light chain 2, ventricular/cardiac muscle isoform	3	soleus	0.999162	0.821828	0.823327
MYG	HGCTVLTALGTILK	Myoglobin	1	soleus	0.987269	1.57757	1.57468
MYG	HGCTVLTALGTILK	Myoglobin	2	soleus	0.923795	1.73388	1.61963
MYG	HGCTVLTALGTILK	Myoglobin	3	soleus	0.982197	1.47044	1.41261
MYG	VEGDLAGHGQEVLISLFK	Myoglobin	1	soleus	0.994848	1.48633	1.47668
MYG	VEGDLAGHGQEVLISLFK	Myoglobin	2	soleus	0.990981	1.87131	1.83012
MYG	VEGDLAGHGQEVLISLFK	Myoglobin	3	soleus	0.990658	1.42327	1.45101
MYG	YSGDFGADAQGAMSK	Myoglobin	1	plantaris	0.94661	1.99925	1.87471
MYG	YSGDFGADAQGAMSK	Myoglobin	1	soleus	0.992284	1.57367	1.56593
MYG	YSGDFGADAQGAMSK	Myoglobin	2	plantaris	0.978426	1.92243	1.85561
MYG	YSGDFGADAQGAMSK	Myoglobin	2	soleus	0.980209	1.71147	1.65359
MYG	YSGDFGADAQGAMSK	Myoglobin	3	plantaris	0.996676	2.16763	2.15735
MYG	YSGDFGADAQGAMSK	Myoglobin	3	soleus	0.992172	1.43451	1.39962
MYH4	LASADIETYLLEK	Myosin-4	1	plantaris	0.996494	2.2178	2.17682
MYH4	LASADIETYLLEK	Myosin-4	2	plantaris	0.964217	2.115	2.03117
MYH4	LASADIETYLLEK	Myosin-4	3	plantaris	0.991459	2.47071	2.43131
MYH4	MFLWMVTR	Myosin-4	1	plantaris	0.975021	2.93084	2.87657
MYH4	MFLWMVTR	Myosin-4	2	plantaris	0.988092	2.7515	2.81931
MYH4	MFLWMVTR	Myosin-4	3	plantaris	0.975901	2.93474	2.79065
MYH8	IAEQELLDASER	Myosin-8 (Fragment)	1	plantaris	0.998632	2.67741	2.70464
MYH8	IAEQELLDASER	Myosin-8 (Fragment)	2	plantaris	0.96889	2.45793	2.38516
MYH8	IAEQELLDASER	Myosin-8 (Fragment)	3	plantaris	0.983534	2.5779	2.54953
MYH8	RAALQAEIEELR	Myosin-8 (Fragment)	1	plantaris	0.990502	2.39592	2.41069
MYH8	RAALQAEIEELR	Myosin-8 (Fragment)	2	plantaris	0.981104	2.07503	2.04207
MYH8	RAALQAEIEELR	Myosin-8 (Fragment)	3	plantaris	0.986496	2.09975	2.05039
MYL1	VLGNPSNEEMNAK	Myosin light chain 1/3, skeletal muscle isoform	1	plantaris	0.983247	1.6484	1.59465
MYL1	VLGNPSNEEMNAK	Myosin light chain 1/3, skeletal muscle isoform	2	plantaris	0.968681	1.7194	1.64957
MYL1	VLGNPSNEEMNAK	Myosin light chain 1/3, skeletal muscle isoform	3	plantaris	0.985129	1.71243	1.6789
MYL3	ALGQNPTQAEVLR	Myosin light chain 3	1	plantaris	0.994457	2.17747	2.12707
MYL3	ALGQNPTQAEVLR	Myosin light chain 3	1	soleus	0.973909	2.35802	2.36906
MYL3	ALGQNPTQAEVLR	Myosin light chain 3	2	plantaris	0.922904	2.24453	2.12932
MYL3	ALGQNPTQAEVLR	Myosin light chain 3	2	soleus	0.985757	2.45256	2.40776
MYL3	ALGQNPTQAEVLR	Myosin light chain 3	3	plantaris	0.991421	2.3517	2.4212
MYL3	ALGQNPTQAEVLR	Myosin light chain 3	3	soleus	0.992207	2.14651	2.13148
MYL3	DTGTYEDFVEGLR	Myosin light chain 3	1	soleus	0.988718	1.96469	1.95077
MYL3	DTGTYEDFVEGLR	Myosin light chain 3	2	soleus	0.998624	2.46639	2.43993
MYL3	DTGTYEDFVEGLR	Myosin light chain 3	3	soleus	0.985766	1.91126	1.94236
MYL3	EAFQLFDR	Myosin light chain 3	1	soleus	0.995121	2.64199	2.65811
MYL3	EAFQLFDR	Myosin light chain 3	2	soleus	0.208797	0.607146	0.506194
MYL3	EAFQLFDR	Myosin light chain 3	3	soleus	0.999234	2.04224	2.02465
MYL3	EGNGTVMGAELR	Myosin light chain 3	1	soleus	0.875577	1.20491	1.2074
MYL3	EGNGTVMGAELR	Myosin light chain 3	2	soleus	0.555421	0.533337	0.484212
MYL3	EGNGTVMGAELR	Myosin light chain 3	3	soleus	0.976035	0.642858	0.623438
MYL3	IEFTPEQIEEFK	Myosin light chain 3	1	soleus	0.956789	5.19548	5.22537
MYL3	IEFTPEQIEEFK	Myosin light chain 3	2	soleus	0.600957	3.35269	3.40262
MYL3	IEFTPEQIEEFK	Myosin light chain 3	3	soleus	0.768594	4.0732	4.76426
NDRG2	LDPTQTSFLK	Protein NDRG2	1	soleus	0.994846	5.58729	5.64436
NDRG2	LDPTQTSFLK	Protein NDRG2	2	soleus	0.90535	5.87696	5.78832
NDRG2	LDPTQTSFLK	Protein NDRG2	3	soleus	0.962466	4.74431	4.80592
PEBP1	LYTLVLTDPDAPSR	Phosphatidylethanolamine-binding protein 1	1	soleus	0.982375	1.71682	1.72516
PEBP1	LYTLVLTDPDAPSR	Phosphatidylethanolamine-binding protein 1	2	soleus	0.969989	1.96576	1.88028
PEBP1	LYTLVLTDPDAPSR	Phosphatidylethanolamine-binding protein 1	3	soleus	0.981767	1.60445	1.54274
PEBP1	VDYGGVTVDELGK	Phosphatidylethanolamine-binding protein 1	1	soleus	0.974256	2.31257	2.19663
PEBP1	VDYGGVTVDELGK	Phosphatidylethanolamine-binding protein 1	2	soleus	0.98614	2.2074	2.24609
PEBP1	VDYGGVTVDELGK	Phosphatidylethanolamine-binding protein 1	3	soleus	0.926364	2.47672	2.70094
PGAM2	ALPFWNEEIAPK	Phosphoglycerate mutase 2	1	plantaris	0.993729	1.7939	1.74652
PGAM2	ALPFWNEEIAPK	Phosphoglycerate mutase 2	1	soleus	0.985882	1.92747	1.93752
PGAM2	ALPFWNEEIAPK	Phosphoglycerate mutase 2	2	plantaris	0.954981	1.92608	1.81101
PGAM2	ALPFWNEEIAPK	Phosphoglycerate mutase 2	2	soleus	0.551833	1.71733	1.20382
PGAM2	ALPFWNEEIAPK	Phosphoglycerate mutase 2	3	plantaris	0.983712	2.03005	1.96988
PGAM2	ALPFWNEEIAPK	Phosphoglycerate mutase 2	3	soleus	0.996854	1.6461	1.62569
PGAM2	TLWTILDVTDQMWVPVVR	Phosphoglycerate mutase 2	1	plantaris	0.986607	2.10932	2.064
PGAM2	TLWTILDVTDQMWVPVVR	Phosphoglycerate mutase 2	2	plantaris	0.99784	2.11322	2.09717
PGAM2	TLWTILDVTDQMWVPVVR	Phosphoglycerate mutase 2	3	plantaris	0.999426	2.43382	2.41999
PGM1	INQDPQVMLAPLISIALK	Phosphoglucomutase-1	1	plantaris	0.98149	2.14604	2.09272
PGM1	INQDPQVMLAPLISIALK	Phosphoglucomutase-1	2	plantaris	0.999719	2.03194	2.02685
PGM1	INQDPQVMLAPLISIALK	Phosphoglucomutase-1	3	plantaris	0.996167	2.22263	2.17975
PGM1	LSGTGSAGATIR	Phosphoglucomutase-1	1	soleus	0.760808	1.96567	2.12245
PGM1	LSGTGSAGATIR	Phosphoglucomutase-1	2	soleus	0.988434	1.08367	1.07452
PGM1	LSGTGSAGATIR	Phosphoglucomutase-1	3	soleus	0.994508	1.01123	1.0043
PYGB	VLYPNDNFFEGK	Glycogen phosphorylase, brain form (Fragment)	1	plantaris	0.974135	3.32086	3.17336
PYGB	VLYPNDNFFEGK	Glycogen phosphorylase, brain form (Fragment)	2	plantaris	0.995106	2.81575	2.87606
PYGB	VLYPNDNFFEGK	Glycogen phosphorylase, brain form (Fragment)	3	plantaris	0.975651	2.99423	2.92525
PYGM	QIIEQLSSGFFSPK	Glycogen phosphorylase, muscle form	1	plantaris	0.975925	2.89003	2.76133
PYGM	QIIEQLSSGFFSPK	Glycogen phosphorylase, muscle form	2	plantaris	0.989535	2.75944	2.7451
PYGM	QIIEQLSSGFFSPK	Glycogen phosphorylase, muscle form	3	plantaris	0.988255	2.83895	2.78343
PYGM	WVDTQVVLAMPYDTPVPGYR	Glycogen phosphorylase, muscle form	1	plantaris	0.974005	2.97251	2.86536
PYGM	WVDTQVVLAMPYDTPVPGYR	Glycogen phosphorylase, muscle form	2	plantaris	0.955053	2.81685	2.67359
PYGM	WVDTQVVLAMPYDTPVPGYR	Glycogen phosphorylase, muscle form	3	plantaris	0.987668	2.86209	2.77201
SODC	DGVANVSIEDR	Superoxide dismutase [Cu-Zn]	1	soleus	0.981485	1.85858	1.79743
SODC	DGVANVSIEDR	Superoxide dismutase [Cu-Zn]	2	soleus	0.980412	2.03228	1.95394
SODC	DGVANVSIEDR	Superoxide dismutase [Cu-Zn]	3	soleus	0.998642	1.58583	1.56647
TPIS	CNVSEGVAQCTR	Triosephosphate isomerase	1	soleus	0.997804	1.76844	1.75018
TPIS	CNVSEGVAQCTR	Triosephosphate isomerase	2	soleus	0.991234	2.06559	2.0104
TPIS	CNVSEGVAQCTR	Triosephosphate isomerase	3	soleus	0.996262	1.67704	1.6434
TPIS	IAVAAQNCYK	Triosephosphate isomerase	1	soleus	0.995219	2.01301	2.00163
TPIS	IAVAAQNCYK	Triosephosphate isomerase	2	soleus	0.986484	2.20379	2.12408
TPIS	IAVAAQNCYK	Triosephosphate isomerase	3	soleus	0.996829	1.80732	1.77842
TPIS	IIYGGSVTGATCK	Triosephosphate isomerase	1	soleus	0.721464	1.22414	1.12838
TPIS	IIYGGSVTGATCK	Triosephosphate isomerase	2	soleus	0.657361	3.45885	2.88875
TPIS	IIYGGSVTGATCK	Triosephosphate isomerase	3	soleus	0.626601	3.65989	4.09747
TPIS	VTNGAFTGEISPGMIK	Triosephosphate isomerase	1	soleus	0.968066	1.84219	1.8253
TPIS	VTNGAFTGEISPGMIK	Triosephosphate isomerase	2	soleus	0.0222193	0.310099	0.674872
TPIS	VTNGAFTGEISPGMIK	Triosephosphate isomerase	3	soleus	0.996885	1.59069	1.56697
TPIS	VVLAYEPVWAIGTGK	Triosephosphate isomerase	1	soleus	0.668631	2.25452	1.75871
TPIS	VVLAYEPVWAIGTGK	Triosephosphate isomerase	2	soleus	0.510909	1.55419	2.0178
TPIS	VVLAYEPVWAIGTGK	Triosephosphate isomerase	3	soleus	0.750831	1.82521	1.82163
TPM1	AISEELDHALNDMTSI	Tropomyosin alpha-1 chain	1	plantaris	0.956277	1.97309	1.8758
TPM1	AISEELDHALNDMTSI	Tropomyosin alpha-1 chain	2	plantaris	0.947532	1.94966	1.84952
TPM1	AISEELDHALNDMTSI	Tropomyosin alpha-1 chain	3	plantaris	0.97559	2.0894	2.02002
TPM1	ATDAEADVASLNR	Tropomyosin alpha-1 chain	1	plantaris	0.946846	1.87988	1.83595
TPM1	ATDAEADVASLNR	Tropomyosin alpha-1 chain	2	plantaris	0.952642	1.45024	1.55518
TPM1	ATDAEADVASLNR	Tropomyosin alpha-1 chain	3	plantaris	0.722086	1.11243	1.01776
TPM1	LVIIESDLER	Tropomyosin alpha-1 chain	2	plantaris	0.351197	2.56783	3.18711
TPM1	LVIIESDLER	Tropomyosin alpha-1 chain	3	plantaris	0.79024	5.73232	6.04894
TPM2	AISEELDNALNDITSL	Tropomyosin beta chain	1	plantaris	0.991361	1.62104	1.6031
TPM2	AISEELDNALNDITSL	Tropomyosin beta chain	2	plantaris	0.972117	1.70246	1.64575
TPM2	AISEELDNALNDITSL	Tropomyosin beta chain	3	plantaris	0.998928	1.7635	1.74882
TRFE	DFQLFGSPLGK	Serotransferrin	1	soleus	0.924367	5.53726	5.54161
TRFE	DFQLFGSPLGK	Serotransferrin	2	soleus	0.903884	6.39611	6.26487
TRFE	DFQLFGSPLGK	Serotransferrin	3	soleus	0.920959	4.75715	4.65075
TRFE	EGVCPEGSIDSAPVK	Serotransferrin	1	soleus	0.983831	4.07397	3.89988
TRFE	EGVCPEGSIDSAPVK	Serotransferrin	2	soleus	0.976403	5.13943	5.30471
TRFE	EGVCPEGSIDSAPVK	Serotransferrin	3	soleus	0.419195	1.70527	2.00872
ACON	GHLDNISNNLLIGAINIENGK	Aconitate hydratase, mitochondrial	1	soleus	0.994449	1.42907	1.39527
ACON	GHLDNISNNLLIGAINIENGK	Aconitate hydratase, mitochondrial	2	soleus	0.881528	1.44736	1.32872
ACON	IVYGHLDDPANQEIER	Aconitate hydratase, mitochondrial	1	soleus	0.998389	2.44861	2.44707
ACON	IVYGHLDDPANQEIER	Aconitate hydratase, mitochondrial	2	soleus	0.998411	2.75741	2.76186
ACON	IVYGHLDDPANQEIER	Aconitate hydratase, mitochondrial	3	soleus	0.984845	2.17036	2.12958
ACTS	LCYVALDFENEMATAASSSSLEK	Actin, alpha skeletal muscle	1	soleus	0.996217	0.954465	0.948254
ACTS	LCYVALDFENEMATAASSSSLEK	Actin, alpha skeletal muscle	2	soleus	0.896229	1.06782	1.09055
ACTS	QEYDEAGPSIVHR	Actin, alpha skeletal muscle	1	soleus	0.998179	1.3682	1.38119
ACTS	QEYDEAGPSIVHR	Actin, alpha skeletal muscle	2	soleus	0.972947	1.48738	1.43913
ACTS	QEYDEAGPSIVHR	Actin, alpha skeletal muscle	3	soleus	0.980729	1.03099	1.05069
ALBU	AADKDNCFATEGPNLVAR	Serum albumin	1	soleus	0.449614	3.37469	4.43577
ALBU	AADKDNCFATEGPNLVAR	Serum albumin	2	soleus	0.719774	5.70593	4.59052
ALBU	AADKDNCFATEGPNLVAR	Serum albumin	3	soleus	0.522625	3.8907	4.03476
ALBU	CCAEGDPPACYGTVLAEFQPLVEEPK	Serum albumin	1	soleus	0.997635	5.69738	5.63291
ALBU	CCAEGDPPACYGTVLAEFQPLVEEPK	Serum albumin	2	soleus	0.964706	6.83686	6.41137
ALBU	ECCHGDLLECADDR	Serum albumin	1	soleus	0.161437	2.63793	3.53642
ALBU	ECCHGDLLECADDR	Serum albumin	3	soleus	0.990028	7.3392	7.36093
ALBU	HPYFYAPELLYYAEK	Serum albumin	1	soleus	0.906006	4.55944	4.33405
ALBU	HPYFYAPELLYYAEK	Serum albumin	2	soleus	0.977797	4.8114	5.01818
ALBU	HPYFYAPELLYYAEK	Serum albumin	3	soleus	0.0909352	3.19951	3.90277
ALBU	RPCFSALTVDETYVPK	Serum albumin	1	soleus	0.993208	4.43974	4.39877
ALBU	RPCFSALTVDETYVPK	Serum albumin	2	soleus	0.708979	26.1758	28.3354
ALBU	RPCFSALTVDETYVPK	Serum albumin	3	soleus	0.972063	3.71544	3.66333
ALDOA	GVVPLAGTNGETTTQGLDGLSER	Fructose-bisphosphate aldolase A	1	soleus	0.994042	2.237	2.18648
ALDOA	GVVPLAGTNGETTTQGLDGLSER	Fructose-bisphosphate aldolase A	2	soleus	0.616135	1.14648	0.954473
ALDOA	GVVPLAGTNGETTTQGLDGLSER	Fructose-bisphosphate aldolase A	3	soleus	0.998991	2.0198	2.00143
AT2A2	TASEMVLADDNFSTIVAAVEEGR	Sarcoplasmic/endoplasmic reticulum calcium ATPase 2	1	soleus	0.996501	3.77768	3.76208
AT2A2	TASEMVLADDNFSTIVAAVEEGR	Sarcoplasmic/endoplasmic reticulum calcium ATPase 2	2	soleus	0.981767	5.20494	5.30471
ATPB	FLSQPFQVAEVFTGHMGK	ATP synthase subunit beta, mitochondrial	1	plantaris	0.994864	2.71165	2.68447
ATPB	FLSQPFQVAEVFTGHMGK	ATP synthase subunit beta, mitochondrial	2	plantaris	0.965367	2.92876	2.82917
ATPB	FLSQPFQVAEVFTGHMGK	ATP synthase subunit beta, mitochondrial	3	plantaris	0.988038	3.0101	2.91909
ATPB	IMDPNIVGSEHYDVAR	ATP synthase subunit beta, mitochondrial	1	soleus	0.991364	2.56905	2.54454
ATPB	IMDPNIVGSEHYDVAR	ATP synthase subunit beta, mitochondrial	2	soleus	0.987556	2.66341	2.60133
ATPB	IMDPNIVGSEHYDVAR	ATP synthase subunit beta, mitochondrial	3	soleus	0.981053	2.31904	2.26694
CAH3	EAPFNHFDPSCLFPACR	Carbonic anhydrase 3	1	soleus	0.988853	1.38067	1.38361
CAH3	EAPFNHFDPSCLFPACR	Carbonic anhydrase 3	2	soleus	0.975559	1.48967	1.44162
CAH3	EAPFNHFDPSCLFPACR	Carbonic anhydrase 3	3	soleus	0.99183	1.24456	1.23209
CAH3	EKGEFQILLDALDK	Carbonic anhydrase 3	1	soleus	0.983754	2.18086	2.21942
CAH3	EKGEFQILLDALDK	Carbonic anhydrase 3	2	soleus	0.974462	2.37286	2.33673
CAH3	HDPSLQPWSVSYDPGSAK	Carbonic anhydrase 3	1	soleus	0.797777	3.33615	3.55068
CAH3	HDPSLQPWSVSYDPGSAK	Carbonic anhydrase 3	2	soleus	0.852079	1.78667	1.61541
CAH3	HDPSLQPWSVSYDPGSAK	Carbonic anhydrase 3	3	soleus	0.81207	3.51593	3.74076
CAH3	SLFASAENEPPVPLVGNWRPPQPIK	Carbonic anhydrase 3	1	soleus	0.976546	1.07403	1.08282
CAH3	SLFASAENEPPVPLVGNWRPPQPIK	Carbonic anhydrase 3	2	soleus	0.938919	1.10198	1.06808
CAH3	SLFASAENEPPVPLVGNWRPPQPIK	Carbonic anhydrase 3	3	soleus	0.991609	0.834269	0.821094
CAH3	YNTFGEALKQPDGIAVVGIFLK	Carbonic anhydrase 3	1	plantaris	0.890706	1.53983	1.40504
CAH3	YNTFGEALKQPDGIAVVGIFLK	Carbonic anhydrase 3	2	plantaris	0.953302	1.80963	1.70824
CAH3	YNTFGEALKQPDGIAVVGIFLK	Carbonic anhydrase 3	3	plantaris	0.973204	1.94931	1.85832
CASQ1	AVAQDNTENPDLSIIWIDPDDFPLLVPYWEK	Calsequestrin-1	1	plantaris	0.977636	0.732855	0.706982
CASQ1	AVAQDNTENPDLSIIWIDPDDFPLLVPYWEK	Calsequestrin-1	2	plantaris	0.87527	0.831615	0.743218
CASQ1	AVAQDNTENPDLSIIWIDPDDFPLLVPYWEK	Calsequestrin-1	3	plantaris	0.995259	0.862582	0.843687
CO1A1	NGDRGETGPAGPAGPIGPAGAR	Collagen alpha-1(I) chain	1	plantaris	0.981742	0.613027	0.640754
CO1A1	NGDRGETGPAGPAGPIGPAGAR	Collagen alpha-1(I) chain	2	plantaris	0.857891	0.7268	0.62435
CO1A1	NGDRGETGPAGPAGPIGPAGAR	Collagen alpha-1(I) chain	3	plantaris	0.885427	0.405796	0.240285
CRYAB	IPADVDPLTITSSLSSDGVLTVNGPR	Alpha-crystallin B chain	1	soleus	0.0131478	0.32237	0.73427
ENOB	DATNVGDEGGFAPNILENNEALELLK	Beta-enolase	1	plantaris	0.987935	1.39724	1.35211
ENOB	DATNVGDEGGFAPNILENNEALELLK	Beta-enolase	1	soleus	0.968692	1.40885	1.42106
ENOB	DATNVGDEGGFAPNILENNEALELLK	Beta-enolase	2	plantaris	0.988407	1.48671	1.43956
ENOB	DATNVGDEGGFAPNILENNEALELLK	Beta-enolase	2	soleus	0.976791	1.57959	1.51131
ENOB	DATNVGDEGGFAPNILENNEALELLK	Beta-enolase	3	plantaris	0.994936	1.47544	1.44488
ENOB	DATNVGDEGGFAPNILENNEALELLK	Beta-enolase	3	soleus	0.695838	1.61112	1.32206
FABPH	LILTLTHGNVVSTR	Fatty acid-binding protein, heart	1	soleus	0.729574	3.68815	2.93993
FABPH	LILTLTHGNVVSTR	Fatty acid-binding protein, heart	2	soleus	0.0959106	1.85566	1.93677
FABPH	LILTLTHGNVVSTR	Fatty acid-binding protein, heart	3	soleus	0.353672	2.52363	2.94894
FHL1	CLHPLASETFVSK	Four and a half LIM domains protein 1	1	soleus	0.997232	2.36113	2.32229
FHL1	CLHPLASETFVSK	Four and a half LIM domains protein 1	2	soleus	0.985668	2.79298	2.70031
FHL1	CLHPLASETFVSK	Four and a half LIM domains protein 1	3	soleus	0.99673	2.32008	2.2785
FHL1	FTAVEDQYYCVDCYK	Four and a half LIM domains protein 1	1	soleus	0.792342	5.88766	6.16779
FHL1	FTAVEDQYYCVDCYK	Four and a half LIM domains protein 1	2	soleus	0.823515	2.05274	1.74247
FHL1	FTAVEDQYYCVDCYK	Four and a half LIM domains protein 1	3	soleus	0.281741	1.63541	1.90849
FHL1	GEDFYCVTCHETK	Four and a half LIM domains protein 1	2	soleus	0.129314	1.68421	2.36201
FHL1	GEDFYCVTCHETK	Four and a half LIM domains protein 1	3	soleus	0.0229725	0.451056	1.38442
FLNC	FNDEHIPDSPFVVPVASLSDDAR	Filamin-C	1	soleus	0.985171	3.97771	3.81794
FLNC	FNDEHIPDSPFVVPVASLSDDAR	Filamin-C	2	soleus	0.977777	4.01423	3.81328
G3P	LVINGKPITIFQER	Glyceraldehyde-3-phosphate dehydrogenase	1	soleus	0.992591	2.30168	2.29841
G3P	LVINGKPITIFQER	Glyceraldehyde-3-phosphate dehydrogenase	2	soleus	0.996608	2.97158	2.96838
G3P	LVINGKPITIFQER	Glyceraldehyde-3-phosphate dehydrogenase	3	soleus	0.994853	2.18573	2.23257
G3P	VIISAPSADAPMFVMGVNHEK	Glyceraldehyde-3-phosphate dehydrogenase	1	plantaris	0.994341	1.77995	1.76213
G3P	VIISAPSADAPMFVMGVNHEK	Glyceraldehyde-3-phosphate dehydrogenase	1	soleus	0.42717	2.43455	1.77718
G3P	VIISAPSADAPMFVMGVNHEK	Glyceraldehyde-3-phosphate dehydrogenase	2	plantaris	0.983138	1.77331	1.71654
G3P	VIISAPSADAPMFVMGVNHEK	Glyceraldehyde-3-phosphate dehydrogenase	2	soleus	0.727346	4.42271	4.75307
G3P	VIISAPSADAPMFVMGVNHEK	Glyceraldehyde-3-phosphate dehydrogenase	3	plantaris	0.993333	1.91869	1.89123
G3P	VIISAPSADAPMFVMGVNHEK	Glyceraldehyde-3-phosphate dehydrogenase	3	soleus	0.0201034	0.5837	1.85272
G3P	WGDAGAEYVVESTGVFTTMEK	Glyceraldehyde-3-phosphate dehydrogenase	1	soleus	0.980625	2.30206	2.20615
G3P	WGDAGAEYVVESTGVFTTMEK	Glyceraldehyde-3-phosphate dehydrogenase	2	soleus	0.998662	3.77652	3.74734
G3P	WGDAGAEYVVESTGVFTTMEK	Glyceraldehyde-3-phosphate dehydrogenase	3	soleus	0.997651	2.63007	2.66528
G6PI	AITDIINIGIGGSDLGPLMVTEALKPYSK	Glucose-6-phosphate isomerase	1	plantaris	0.794053	6.46604	6.99106
G6PI	AITDIINIGIGGSDLGPLMVTEALKPYSK	Glucose-6-phosphate isomerase	2	plantaris	0.918209	4.62419	4.8385
G6PI	AITDIINIGIGGSDLGPLMVTEALKPYSK	Glucose-6-phosphate isomerase	3	plantaris	0.990153	2.75716	2.84876
HBA	IGGHGGEYGEEALQR	Hemoglobin subunit alpha-1/2	1	soleus	0.988916	1.57852	1.55053
HBA	IGGHGGEYGEEALQR	Hemoglobin subunit alpha-1/2	2	soleus	0.982132	1.51169	1.46474
HBA	IGGHGGEYGEEALQR	Hemoglobin subunit alpha-1/2	3	soleus	0.978733	1.40201	1.3628
HBA	TYFSHIDVSPGSAQVK	Hemoglobin subunit alpha-1/2	1	soleus	0.983112	1.50157	1.45439
HBA	TYFSHIDVSPGSAQVK	Hemoglobin subunit alpha-1/2	2	soleus	0.978709	1.55055	1.49167
HBA	TYFSHIDVSPGSAQVK	Hemoglobin subunit alpha-1/2	3	soleus	0.968702	1.36874	1.33715
HBB1	YFDSFGDLSSASAIMGNPK	Hemoglobin subunit beta-1	1	soleus	0.982262	1.48564	1.44785
HBB1	YFDSFGDLSSASAIMGNPK	Hemoglobin subunit beta-1	2	soleus	0.983574	1.60093	1.54507
HBB1	YFDSFGDLSSASAIMGNPK	Hemoglobin subunit beta-1	3	soleus	0.971435	1.31472	1.26225
IDHP	LNEHFLNTTDFLDTIK	Isocitrate dehydrogenase [NADP], mitochondrial	1	soleus	0.314963	3.86776	2.33484
IDHP	LNEHFLNTTDFLDTIK	Isocitrate dehydrogenase [NADP], mitochondrial	2	soleus	0.64552	4.25054	3.43753
IDHP	LNEHFLNTTDFLDTIK	Isocitrate dehydrogenase [NADP], mitochondrial	3	soleus	0.242032	2.66599	3.69434
IDHP	TIEAEAAHGTVTR	Isocitrate dehydrogenase [NADP], mitochondrial	1	soleus	0.998167	2.69758	2.66176
IDHP	TIEAEAAHGTVTR	Isocitrate dehydrogenase [NADP], mitochondrial	2	soleus	0.995435	2.67206	2.63412
IDHP	TIEAEAAHGTVTR	Isocitrate dehydrogenase [NADP], mitochondrial	3	soleus	0.98802	2.31203	2.27877
IDHP	VEKPVVEMDGDEMTR	Isocitrate dehydrogenase [NADP], mitochondrial	1	soleus	0.00357674	0.504221	0.956891
IDHP	VEKPVVEMDGDEMTR	Isocitrate dehydrogenase [NADP], mitochondrial	2	soleus	0.412462	2.66242	2.58286
IDHP	VEKPVVEMDGDEMTR	Isocitrate dehydrogenase [NADP], mitochondrial	3	soleus	0.891649	4.13976	4.29708
KCRM	GTGGVDTAAVGAVFDISNADR	Creatine kinase M-type	1	soleus	0.994763	1.86119	1.86931
KCRM	GTGGVDTAAVGAVFDISNADR	Creatine kinase M-type	2	soleus	0.986038	2.14186	2.09238
KCRM	GTGGVDTAAVGAVFDISNADR	Creatine kinase M-type	3	soleus	0.987255	1.68245	1.69925
KCRM	LGSSEVEQVQLVVDGVK	Creatine kinase M-type	1	soleus	0.991654	2.36962	2.37411
KCRM	LGSSEVEQVQLVVDGVK	Creatine kinase M-type	2	soleus	0.983528	2.62496	2.56309
KCRM	LGSSEVEQVQLVVDGVK	Creatine kinase M-type	3	soleus	0.991817	2.08439	2.08508
KCRM	SFLVWVNEEDHLR	Creatine kinase M-type	1	soleus	0.995707	2.23912	2.21986
KCRM	SFLVWVNEEDHLR	Creatine kinase M-type	2	soleus	0.995449	2.75308	2.70284
KCRM	SFLVWVNEEDHLR	Creatine kinase M-type	3	soleus	0.993594	2.04064	2.03182
KCRS	GTGGVDTAAVADVYDISNIDR	Creatine kinase S-type, mitochondrial	1	soleus	0.882947	1.78156	1.70218
KCRS	GTGGVDTAAVADVYDISNIDR	Creatine kinase S-type, mitochondrial	2	soleus	0.991089	2.73787	2.69721
KCRS	GTGGVDTAAVADVYDISNIDR	Creatine kinase S-type, mitochondrial	3	soleus	0.986054	2.1647	2.10352
KCRS	HNNCMAECLTPTIYAK	Creatine kinase S-type, mitochondrial	1	soleus	0.997544	2.76193	2.77998
KCRS	HNNCMAECLTPTIYAK	Creatine kinase S-type, mitochondrial	2	soleus	0.995163	3.1706	3.10284
KCRS	HNNCMAECLTPTIYAK	Creatine kinase S-type, mitochondrial	3	soleus	0.975099	2.52581	2.48337
KCRS	TVGMVAGDEESYEVFADLFDPVIK	Creatine kinase S-type, mitochondrial	1	plantaris	0.956343	4.55009	4.66834
KCRS	TVGMVAGDEESYEVFADLFDPVIK	Creatine kinase S-type, mitochondrial	2	plantaris	0.981167	4.66959	4.45403
KCRS	TVGMVAGDEESYEVFADLFDPVIK	Creatine kinase S-type, mitochondrial	3	plantaris	0.942063	5.76316	5.9046
KPYM	AATESFASDPILYRPVAVALDTK	Pyruvate kinase PKM	1	plantaris	0.964144	2.23438	2.17402
KPYM	AATESFASDPILYRPVAVALDTK	Pyruvate kinase PKM	2	plantaris	0.666547	2.45814	2.03204
KPYM	AATESFASDPILYRPVAVALDTK	Pyruvate kinase PKM	3	plantaris	0.996281	2.44693	2.40953
MLRV	LEGGSSNVFSMFEQTQIQEFK	Myosin regulatory light chain 2, ventricular/cardiac muscle isoform	2	soleus	0.996138	1.43087	1.4129
MYG	GQHAAEIQPLAQSHATK	Myoglobin	1	soleus	0.999909	1.01608	1.01931
MYG	GQHAAEIQPLAQSHATK	Myoglobin	2	soleus	0.991791	1.08184	1.06007
MYG	GQHAAEIQPLAQSHATK	Myoglobin	3	soleus	0.993869	0.917491	0.898338
MYG	VEGDLAGHGQEVLISLFK	Myoglobin	1	plantaris	0.983752	2.07585	2.02937
MYG	VEGDLAGHGQEVLISLFK	Myoglobin	1	soleus	0.976719	1.24537	1.25627
MYG	VEGDLAGHGQEVLISLFK	Myoglobin	2	plantaris	0.986861	1.9806	1.92156
MYG	VEGDLAGHGQEVLISLFK	Myoglobin	2	soleus	0.984217	1.48423	1.47216
MYG	VEGDLAGHGQEVLISLFK	Myoglobin	3	plantaris	0.994687	2.04323	2.01048
MYG	VEGDLAGHGQEVLISLFK	Myoglobin	3	soleus	0.995219	1.05105	1.03095
MYH4	KLETDISQIQGEMEDIVQEAR	Myosin-4	1	plantaris	0.990882	1.52041	1.48147
MYH4	KLETDISQIQGEMEDIVQEAR	Myosin-4	2	plantaris	0.967089	1.46592	1.39929
MYH4	KLETDISQIQGEMEDIVQEAR	Myosin-4	3	plantaris	0.997829	1.6892	1.66903
MYL1	EQQEEFKEAFLLFDR	Myosin light chain 1/3, skeletal muscle isoform	1	plantaris	0.999059	1.32611	1.31263
MYL1	EQQEEFKEAFLLFDR	Myosin light chain 1/3, skeletal muscle isoform	2	plantaris	0.997436	1.32457	1.33906
MYL1	EQQEEFKEAFLLFDR	Myosin light chain 1/3, skeletal muscle isoform	3	plantaris	0.992811	1.38566	1.35099
MYL1	KIEFEQFLPMMQAISNNK	Myosin light chain 1/3, skeletal muscle isoform	1	plantaris	0.982813	1.65925	1.65305
MYL1	KIEFEQFLPMMQAISNNK	Myosin light chain 1/3, skeletal muscle isoform	2	plantaris	0.993937	1.65458	1.65976
MYL1	KIEFEQFLPMMQAISNNK	Myosin light chain 1/3, skeletal muscle isoform	3	plantaris	0.989222	1.62902	1.58011
PGK1	ALESPERPFLAILGGAK	Phosphoglycerate kinase 1	1	soleus	0.996956	1.31218	1.31113
PGK1	ALESPERPFLAILGGAK	Phosphoglycerate kinase 1	2	soleus	0.996262	1.48418	1.48953
PGK1	DCVGSEVENACANPAAGTVILLENLR	Phosphoglycerate kinase 1	1	soleus	0.981602	0.94479	0.905316
PGK1	DCVGSEVENACANPAAGTVILLENLR	Phosphoglycerate kinase 1	2	soleus	0.990918	1.78425	1.77684
PGK1	DCVGSEVENACANPAAGTVILLENLR	Phosphoglycerate kinase 1	3	soleus	0.0859429	0.817873	1.52743
PGK1	LGDVYVNDAFGTAHR	Phosphoglycerate kinase 1	1	soleus	0.609735	1.98079	2.02157
PGK1	LGDVYVNDAFGTAHR	Phosphoglycerate kinase 1	2	soleus	0.958026	2.64364	2.81829
PGK1	LGDVYVNDAFGTAHR	Phosphoglycerate kinase 1	3	soleus	0.965259	1.4873	1.41061
PGK1	VSHVSTGGGASLELLEGK	Phosphoglycerate kinase 1	1	soleus	0.975294	1.62065	1.55919
PGK1	VSHVSTGGGASLELLEGK	Phosphoglycerate kinase 1	2	soleus	0.994974	2.04856	2.00599
PGK1	VSHVSTGGGASLELLEGK	Phosphoglycerate kinase 1	3	soleus	0.976659	1.44511	1.4246
PGM1	FKPFTVEIVDSVEAYATMLR	Phosphoglucomutase-1	1	plantaris	0.985894	3.17627	3.2651
PGM1	FKPFTVEIVDSVEAYATMLR	Phosphoglucomutase-1	2	plantaris	0.487462	5.10578	3.62147
PGM1	FKPFTVEIVDSVEAYATMLR	Phosphoglucomutase-1	3	plantaris	0.998063	2.78921	2.75632
PRVA	SGFIEEDELGSILKGFSSDAR	Parvalbumin alpha	1	plantaris	0.835564	1.0272	0.879895
PRVA	SGFIEEDELGSILKGFSSDAR	Parvalbumin alpha	2	plantaris	0.977868	1.32371	1.26816
PRVA	SGFIEEDELGSILKGFSSDAR	Parvalbumin alpha	3	plantaris	0.984466	1.29668	1.24404
TNNT3	ELWDTLYQLETDKFEFGEK	Troponin T, fast skeletal muscle	1	plantaris	0.996256	3.11863	3.0812
TNNT3	ELWDTLYQLETDKFEFGEK	Troponin T, fast skeletal muscle	2	plantaris	0.933406	3.18061	2.98273
TNNT3	ELWDTLYQLETDKFEFGEK	Troponin T, fast skeletal muscle	3	plantaris	0.981994	3.42561	3.33919
TPIS	ELASQPDVDGFLVGGASLKPEFVDIINAK	Triosephosphate isomerase	1	plantaris	0.989217	1.19201	1.15074
TPIS	ELASQPDVDGFLVGGASLKPEFVDIINAK	Triosephosphate isomerase	2	plantaris	0.909665	1.48733	1.36717
TPIS	ELASQPDVDGFLVGGASLKPEFVDIINAK	Triosephosphate isomerase	3	plantaris	0.999032	1.55664	1.54469
